# Supplementary material for: Improving genetic risk prediction across diverse population by disentangling ancestry representations
Source: Commun Biol. 2023 Sep 22;6:964. doi: 10.1038/s42003-023-05352-6 (PMC10517023; doi:10.1038/s42003-023-05352-6)
Supplement: Supplementary file 4 — Supplementary Data 1 [file 42003_2023_5352_MOESM4_ESM.xlsx]

## Sheet: Sheet1
	ADSP			PRS-EUR	Bayes-EUR	Lasso-EUR	NN-EUR	DisPred			PRS-EUR	Bayes-EUR	Lasso-EUR	NN-EUR	DisPred
Mixed	916		ADSP AFR	0.5385	0.5255	0.6575	0.5722	0.7078		ADSP admixed	0.5673	0.5446	0.5914	0.5625	0.6169
AFR	169
EUR	1014
				PRS-EUR	Bayes-EUR	Lasso-EUR	NN-EUR	DisPred
	UKB		UKB SAS	0.5495	0.563	0.6551	0.6405	0.6916
mostly SAS	10250
EUR	423357
