# Supplementary material for: Improving genetic risk prediction across diverse population by disentangling ancestry representations
Source: Commun Biol. 2023 Sep 22;6:964. doi: 10.1038/s42003-023-05352-6 (PMC10517023; doi:10.1038/s42003-023-05352-6)
Supplement: Supplementary file 5 — Supplementary Data 2 [file 42003_2023_5352_MOESM5_ESM.xlsx]

## Sheet: Sheet1
		PRS-EUR	Bayes-EUR	Lasso-EUR	NN-EUR	DisPred				PRS-EUR	Bayes-EUR	Lasso-AFR	NN-AFR	DisPred
Align	ADSP EUR	0.5778	0.5698	0.6522	0.6221	0.6464		Mismatch	ADSP EUR		0.5357	0.6314	0.5528	0.6464
Mismatch	ADSP AFR	0.5385	0.5255	0.678	0.5803	0.6983		Align	ADSP AFR		0.5312	0.6587	0.5364	0.6983
			Trained on ADSP EUR								Trained on ADSP AFR
