# Supplementary material for: Improving genetic risk prediction across diverse population by disentangling ancestry representations
Source: Commun Biol. 2023 Sep 22;6:964. doi: 10.1038/s42003-023-05352-6 (PMC10517023; doi:10.1038/s42003-023-05352-6)
Supplement: Supplementary file 6 — Supplementary Data 3 [file 42003_2023_5352_MOESM6_ESM.xlsx]

## Sheet: Sheet1
Model	AUCs along increasing heterogenity
PRS-Clumping EUR	[0.5813461538461538, 0.5923277955408072, 0.5850641025641026, 0.5870598209006261, 0.5934954134325486, 0.5959738327603021, 0.5998975118146104, 0.5933684982310775, 0.6012786794106955, 0.5863447793272355, 0.5877746869659112, 0.5772555974285081, 0.582289700920684, 0.5723378597269893, 0.5628664448703061, 0.5663517768780927, 0.5605648715160534, 0.5570986657479778, 0.5562417132645414, 0.5455005201710785,…
PRS-Bayes EUR	[0.5664529914529914, 0.5649687742560298, 0.5789529914529915, 0.5804451125248452, 0.587551050954733, 0.5868088923057211, 0.5877910949154472, 0.5800072607683601, 0.5697286548207069, 0.5592399802926118, 0.5728684720504, 0.560500854541944, 0.5563561502830675, 0.5545236583155536, 0.5422457950117191, 0.5510357089304457, 0.553074743890574, 0.544603061817712, 0.5258185853461693, 0.5178086348399029, 0.516…
PRS-Lasso EUR	[0.6628632478632479, 0.6724821796067764, 0.676965811965812, 0.6723849282961337, 0.6729317681270982, 0.6766537823620277, 0.6823079769970962, 0.6695709740107203, 0.6618270717956394, 0.6498154217452463, 0.6511037535486731, 0.6357863573630052, 0.6293389374964259, 0.6304008106121692, 0.6197593485741154, 0.6218752008225692, 0.6218451324901276, 0.5998320521930107, 0.5962342191733441, 0.5948662004392555,…
NN EUR	[0.6315349002849002, 0.6420290680699856, 0.6484223646723647, 0.6446473224144932, 0.6484023634899252, 0.6511805866985572, 0.6543835050959403, 0.6429873078921704, 0.6348137219264296, 0.6224250083899207, 0.6298939509871926, 0.6150628213471013, 0.6154357522731172, 0.6179847439364641, 0.6123218089464197, 0.6103935051303473, 0.6063211812510731, 0.5893317256278304, 0.5862252839107627, 0.5711189457866143…
DisPred	[0.6492806267806268, 0.655277756019056, 0.665014245014245, 0.6621476251878976, 0.6713138181481244, 0.6728881485752521, 0.6776604224790753, 0.6661399050405393, 0.6703516012002766, 0.6624395747202765, 0.6715984582490113, 0.66606360080377, 0.6659804426145136, 0.6688406676133323, 0.6672627147019641, 0.6712150747238466, 0.6745049504950495, 0.6613985602423041, 0.6544071020925808, 0.6414215119639348, 0.…
