# Supplementary material for: Improving genetic risk prediction across diverse population by disentangling ancestry representations
Source: Commun Biol. 2023 Sep 22;6:964. doi: 10.1038/s42003-023-05352-6 (PMC10517023; doi:10.1038/s42003-023-05352-6)
Supplement: Supplementary file 7 — Supplementary Data 4 [file 42003_2023_5352_MOESM7_ESM.xlsx]

## Sheet: Supp Fig 1
	PRS-EUR	Bayes-EUR	Lasso-AFR	Lasso-EUR	NN-AFR	NN-EUR	Adv	Disentgl-AE	DisPred
all participants	0.5764	0.5574	0.6314	0.6247	0.5404	0.6008	0.6196	0.6335	0.6535
admixed participants	0.5673	0.5446	0.6022	0.5914	0.5294	0.5625	0.5792	0.6105	0.6157
only EUR participants	0.5778	0.5698	0.6314	0.6532	0.5528	0.6221	0.6157	0.6297	0.6462
non-EUR participants	0.5484	0.5355	0.6531	0.6575	0.5424	0.5722	0.5995	0.6698	0.7078

## Sheet: Supp Fig 2
	PRS-EUR	Bayes-EUR	Lasso-EUR	NN-EUR	DisPred
UKB EUR	0.5815	0.5923	0.6328	0.6126	0.6392

## Sheet: Supp Table 1
Test subsets	Random seed	PRS-Clumping EUR	PRS-Bayes EUR	PRS-Lass EUR	NN EUR	DisPred
ADSP AFR	Seed 1	0.5385	0.5255	0.6575	0.5722	0.7078
	Seed 2	0.5392	0.5314	0.6643	0.5812	0.6923
ADSP admixed	Seed 1	0.5673	0.5446	0.5914	0.5625	0.6169
	Seed 2	0.5312	0.5387	0.5645	0.5604	0.6012
